# Supplementary material for: Transposon Dynamics Drive Genome Evolution and Regulate Genetic Mechanisms of Agronomic Traits in Cotton
Source: Plants (Basel). 2025 Aug 12;14(16):2509. doi: 10.3390/plants14162509 (PMC12389642; doi:10.3390/plants14162509)
Supplement: Supplementary file 1 [file plants-14-02509-s001.zip]

Archive with 2 entries (2 files):
- SupFig_7_23.pdf
- SupTable_7_23.xlsx
