# Supplementary material for: Transposon Dynamics Drive Genome Evolution and Regulate Genetic Mechanisms of Agronomic Traits in Cotton
Source: Plants (Basel). 2025 Aug 12;14(16):2509. doi: 10.3390/plants14162509 (PMC12389642; doi:10.3390/plants14162509)
Supplement: Supplementary file 1 [file plants-14-02509-s001.zip › SupTable_7_23.xlsx]

## Sheet: Table S1
Table S1 LTR-RT Transposable Element Annotation Statistics Across 28 Cotton Species
Species	Group	Intact LTR-RT (I)	Solo-LTR (S)	Truncated LTR (T)	(S+T)/I
D1	D Group	8647	45826	8124	6.2
D2	D Group	6865	36392	5576	6.11
D3d	D Group	3174	14844	1778	4.38
D3k	D Group	9502	41962	8153	5.27
D4	D Group	1625	3368	300	1.6
D5	D Group	7927	35978	5643	5.2
D6	D Group	7177	38515	5665	6.16
D7	D Group	1680	4091	366	1.84
D8	D Group	6896	36759	5103	6.07
D9	D Group	1357	7219	708	4.39
D10	D Group	8573	39819	6428	5.39
D11	D Group	2961	14124	1724	4.48
A1a	A Group	29175	201913	38009	8.15
A1	A Group	29088	189831	35533	7.66
A2	A Group	33072	209754	53759	7.62
B1	A Group	19806	121247	19457	7.1
C1	A Group	38515	286173	49680	8.71
E1	A Group	23418	142842	19771	6.95
F1	A Group	21467	123531	20738	6.72
G1	A Group	29573	232496	30053	8.88
K2	A Group	49209	400958	70715	9.17
TM1	allotetraploids	35229	250287	45410	8.25
H7124	allotetraploids	33130	221744	39654	7.84
AD3	allotetraploids	34857	222452	38450	7.45
AD4	allotetraploids	38072	232000	47602	7.24
AD5	allotetraploids	34538	216674	38407	7.34
AD6	allotetraploids	38453	247223	45359	7.6
AD7	allotetraploids	37121	242471	42819	7.68

## Sheet: Table S2
Table S2 Subfamily Composition of Transposable Elements in Diploid Cotton Species
		Tekay	Athila	CRM	Ogre	Reina	Galadriel	Retand	Tork	Ale	Ivana	TAR	Angela	SIRE	Bianca	Ikeros	Alesia
Group A	E1	66.15	14.75	1.1	5.06	0.46	0.26	0	2.86	3.18	3.52	0.4	1.05	0.03	0.82	0.29	0.09
	C1	84.5	4.2	1.11	2.68	0.28	0.14	0.01	2.38	2.31	1.22	0.45	0.4	0.02	0.13	0.1	0.05
	G1	76.64	4.34	2.1	5.07	0.21	0.14	0.01	4.25	2.38	1.55	0.55	2.22	0.03	0.19	0.29	0.04
	K2	85.19	2.75	0.66	4.53	0.17	0.04	<0.01	1.54	2.44	1.16	0.51	0.81	0.01	0.05	0.11	0.02
	B1	63.3	7.18	1.44	9.76	0.46	0.28	0.01	8.76	2.62	3.61	0.56	0.78	0.12	0.63	0.38	0.1
	F1	72.52	4.64	1.07	5.55	0.44	0.32	0.01	7.49	3.01	2.46	0.7	0.83	0.07	0.41	0.4	0.09
	A2	81.04	3.18	0.73	3.21	0.28	0.37	0	6.6	1.79	1.57	0.32	0.28	0.04	0.33	0.22	0.04
	A1a	80.13	3.72	0.69	4.11	0.33	0.32	<0.01	5.48	2.01	1.72	0.36	0.41	0.04	0.35	0.28	0.04
	A1	80.21	3.71	0.67	4.11	0.3	0.33	0	5.48	2	1.71	0.36	0.39	0.05	0.36	0.27	0.04
Group D	D6	38.73	16.05	3.43	5.29	2.1	1.09	0.14	9.08	8.33	9.2	2.2	2.06	0.88	0.54	0.39	0.47
	D9	52.76	14.37	3.1	0.74	2.65	1.18	0.22	3.83	7.22	7.81	1.99	2.06	1.03	0.29	0.59	0.15
	D11	50.52	13.75	2.9	1.89	2.36	1.11	0.14	3.24	9.73	8.88	1.65	1.42	1.22	0.41	0.44	0.34
	D4	56.8	12.55	2.28	1.29	2.09	0.74	0.12	3.51	8.43	6.28	1.78	1.72	1.48	0.49	0.25	0.18
	D7	57.2	11.73	1.96	1.25	2.32	1.01	0.12	2.5	8.75	7.08	1.79	1.79	1.49	0.42	0.42	0.18
	D2	38.02	15.19	4.18	6.89	1.53	1.28	0.12	8.61	8.27	8.83	2.65	2.4	0.64	0.61	0.39	0.38
	D10	39.53	12.38	8.27	7.37	1.32	1.19	0.1	7.9	6.79	7.55	3.13	2.89	0.52	0.45	0.29	0.31
	D1	36.28	12.55	7.19	9.02	1.9	1.19	0.08	9.11	7.51	8.19	2.88	2.58	0.54	0.42	0.25	0.31
	D8	34.98	14.39	3.96	7.9	2.06	1.29	0.09	9.64	9.6	9.79	2.39	2.03	0.67	0.54	0.38	0.3
	D5	34.93	12.7	8.46	8.43	1.46	1.6	0.08	7.77	8.23	9.25	2.88	2.74	0.52	0.35	0.32	0.29
	D3d	49.87	14.08	2.08	2.46	2.58	1.32	0.13	2.43	9.89	9.04	1.92	1.54	1.29	0.35	0.57	0.44
	D3k	33.12	11.78	11.08	9.89	1.38	1.78	0.04	10.51	6.41	7.52	2.18	2.76	0.54	0.4	0.29	0.32

## Sheet: Table S3
Table S3 Subfamily Distribution of Transposable Elements in Tetraploid Cotton Species
	Tekay	Athila	CRM	Ogre	Reina	Galadriel	Retand	Tork	Ale	Ivana	TAR	Angela	SIRE	Bianca	Ikeros	Alesia
AD4_SubA	76.57	3.96	1.35	4.22	0.38	0.45	0.01	5.74	2.4	3.12	0.59	0.42	0.05	0.43	0.27	0.04
TM1_SubA	73.81	4.35	1.19	4.7	0.39	0.5	0	7.54	2.36	3.39	0.63	0.41	0.06	0.38	0.25	0.04
AD7_SubA	74.33	4.15	1.47	4.2	0.39	0.51	0.01	7.19	2.23	3.68	0.61	0.43	0.05	0.4	0.31	0.04
AD6_SubA	74.39	4.06	1.49	4.54	0.36	0.56	0	7.07	2.24	3.47	0.61	0.43	0.05	0.41	0.29	0.04
AD3_SubA	73.6	4.43	1.38	4.55	0.41	0.62	0.01	7.23	2.36	3.38	0.71	0.43	0.05	0.46	0.34	0.04
H7124_SubA	73.48	4.71	1.35	4.26	0.44	0.51	0.01	7.05	2.55	3.45	0.83	0.49	0.06	0.47	0.32	0.04
AD5_SubA	73.57	4.59	1.44	4.67	0.41	0.53	0.01	6.64	2.44	3.57	0.81	0.45	0.06	0.46	0.31	0.04
AD4_SubD	43	9	6.4	7.49	1.12	1.34	0.05	10.72	6.32	8.82	2.48	2.05	0.41	0.3	0.27	0.23
TM1_SubD	38.9	9.65	6.94	6.61	1.18	1.48	0.03	13.7	6.17	9.38	2.55	2.13	0.43	0.29	0.28	0.27
AD7_SubD	38.64	9.35	7.7	7.42	1.11	1.42	0.05	12.92	5.74	9.8	2.43	2.19	0.43	0.3	0.25	0.24
AD6_SubD	38.38	9.12	7.36	8.07	1.19	1.42	0.05	13.74	5.64	9.32	2.45	2.06	0.43	0.28	0.25	0.24
AD3_SubD	36.95	10.17	7.69	8.01	1.2	1.54	0.06	12.55	6.27	9.05	2.94	2.26	0.43	0.33	0.3	0.25
H7124_SubD	36.63	10.48	7.85	6.66	1.36	1.52	0.04	12.25	6.82	9.56	3	2.41	0.45	0.39	0.29	0.27
AD5_SubD	37.08	10.38	7.61	7.97	1.31	1.51	0.04	11.37	6.42	9.57	3.02	2.36	0.45	0.35	0.28	0.28
TM1	63.83	5.86	2.83	5.25	0.62	0.78	0.01	9.3	3.45	5.11	1.18	0.9	0.16	0.35	0.26	0.11
H7124	62.92	6.36	3.21	4.95	0.7	0.8	0.02	8.54	3.77	5.2	1.45	1.04	0.17	0.45	0.31	0.11
AD3	63.25	6.03	3.21	5.52	0.63	0.88	0.02	8.72	3.45	5.01	1.34	0.94	0.16	0.42	0.32	0.1
AD4	67.23	5.35	2.79	5.14	0.58	0.69	0.02	7.12	3.47	4.71	1.12	0.88	0.15	0.39	0.27	0.09
AD5	63.27	6.2	3.22	5.6	0.66	0.8	0.02	7.96	3.54	5.28	1.44	0.99	0.17	0.42	0.31	0.11
AD6	64.03	5.51	3.18	5.55	0.6	0.81	0.02	8.99	3.22	5.16	1.13	0.9	0.16	0.37	0.28	0.1
AD7	64.07	5.64	3.26	5.12	0.59	0.78	0.02	8.84	3.24	5.45	1.13	0.93	0.16	0.37	0.29	0.1

## Sheet: Table S4
Table S4 Comparative Analysis of TE Composition Across Subtype
Subtype	A_D		At_Dt
	P_value	Significance	P_value	Significance
Tekay	3.6e-11	****	6.8e-06	****
Athila	1.3e-08	****	0.00094	***
CRM	3.7e-08	****	2.7e-05	****
Ogre	3.5e-06	****	0.92	ns
Galadriel	1.7e-11	****	6.8e-06	****
Reina	1.3e-07	****	6.8e-06	****
Retand	1.7e-05	****	4e-05	****
Tork	1.1e-06	****	0.19	ns
Ivana	1.2e-11	****	6.8e-06	****
Ale	6e-08	****	6.8e-06	****
TAR	1.8e-07	****	6.8e-06	****
Angela	2.3e-08	****	0.00031	***
SIRE	2.2e-11	****	6.8e-06	****
Bianca	0.00011	***	0.19	ns
Ikeros	0.11	ns	0.023	*
Alesia	6.3e-08	****	6.8e-06	****

## Sheet: Table S5
Table S5 Comparative Analysis of Transposable Element Length Across Subtype
Subtype	A_D		At_Dt
	P_value	Significance	P_value	Significance
Tekay	1.7e-255	****	<1.7E-255	****
Athila	1e-23	****	1.6e-144	****
CRM	4.2e-40	****	5.7e-38	****
Ogre	1.2e-15	****	3e-12	****
Reina	0.02	*	0.55	ns
Galadriel	3.6e-07	****	0.0014	**
Retand	0.12	ns	0.027	*
Tork	0.066	ns	1.3e-10	****
Ale	7.1e-06	****	0.0017	**
Ivana	6e-13	****	7.9e-22	****
TAR	0.026	*	0.017	*
Angela	2.9e-08	****	0.34	ns
SIRE	2.1e-11	****	0.0096	**
Bianca	0.73	ns	0.032	*
Ikeros	3.3e-05	****	0.1	ns
Alesia	0.014	*	0.00015	***

## Sheet: Table S6
Table S6 Dynamics of Transposable Element Composition Following Polyploidization
Subtype	A_D		At_Dt
	P_value	Significance	P_value	Significance
Athila	0.61	ns	0.032	*
CRM	0.042	*	0.96	ns
Ogre	1	ns	0.84	ns
Reina	0.3	ns	0.26	ns
Galadriel	0.00017	***	0.51	ns
Retand	0.9	ns	0.27	ns
Tork	0.071	ns	0.14	ns
Ale	1	ns	0.19	ns
Ivana	0.031	*	0.3	ns
TAR	0.0021	**	0.32	ns
Angela	0.68	ns	0.77	ns
SIRE	0.071	ns	0.3	ns
Ikeros	0.35	ns	0.31	ns
Alesia	0.17	ns	0.18	ns
Bianca	0.14	ns	0.088	ns

## Sheet: Table S7
Table S7 Transposable Element Length Variation Pre- and Post-Polyploidization in Cotton
Subtype	A_D		At_Dt
	P_value	Significance	P_value	Significance
Athila	0.79	ns	0.69	ns
CRM	0.0031	**	1.5e-07	****
Ogre	0.13	ns	3.2e-11	****
Reina	0.065	ns	0.94	ns
Galadriel	0.47	ns	0.95	ns
Retand	0.85	ns	0.0089	**
Tork	2.1e-28	****	0.028	*
Ale	0.021	*	0.6	ns
Ivana	7.3e-11	****	0.69	ns
TAR	0.00058	***	0.74	ns
Angela	0.79	ns	0.14	ns
SIRE	0.097	ns	0.65	ns
Bianca	0.037	*	0.46	ns
Ikeros	0.76	ns	0.84	ns
Alesia	0.46	ns	0.17	ns

## Sheet: Table S8
Table S8 Changes in TE Distance to Genes After Polyploidization
Subtype	A_D		At_Dt
	P_value	Significance	P_value	Significance
Athila	9.9e-96	****	4.5e-35	****
CRM	1.4e-62	****	3e-35	****
Ogre	1.3e-227	****	1.5e-55	****
Reina	9.2e-05	****	0.00047	***
Galadriel	1.6e-13	****	1.8e-12	****
Retand	0.089	ns	0.99	ns
Tork	2.9e-11	****	1.3e-24	****
Ale	5.8e-66	****	1.7e-12	****
Ivana	3.6e-71	****	8.6e-25	****
TAR	0.0007	***	0.0017	**
Angela	1.6e-27	****	3.5e-13	****
SIRE	0.016	*	0.73	ns
Bianca	4.9e-10	****	0.0005	***
Ikeros	9.2e-09	****	0.0025	**
Alesia	0.0034	**	0.86	ns

## Sheet: Table S9
Table S9 Statistical Variation in TRV Copy Number and Size Among Genomes Relative to TM-1
Chromosome Group	Specie	Ins		Del
		Number	Length （Mb）	Number	Length （Mb）
D3d	G. davidsonii	2650	0.449686	3240	1.17062
D3k	G. davidsonii	5329	1.27297	4842	1.38202
D5	G. raimondii	5897	1.76256	5612	1.80599
D8	G. trilobum	5196	1.16022	4881	1.39383
D1	G. thurberi	5138	1.18617	4699	1.44115
D10	G. turneri	4514	0.961339	3743	1.1568
D2	G. armourianum	4494	0.883264	3639	1.19759
D7	G. lobatum	1098	0.135434	1170	0.446191
D4	G. aridum	1025	0.120332	1183	0.385784
D11	G. schwendimanii	1861	0.251352	1773	0.488735
D9	G. laxum	1186	0.124265	1073	0.301489
D6	G. gossypioides	2027	0.329079	1578	0.512775
A1	G. herbaceum	5804	2.46569	4377	1.94719
A1a	G. herbaceum	5799	2.38134	4339	2.00734
A2	G. arboreum	5788	2.50516	4598	1.95255
F1	G. longicalyx	474	0.08145	464	0.161882
B1	G. anomalum	641	0.127912	639	0.227768
K2	G. rotundifolium	330	0.096268	317	0.125905
G1	G. australe	312	0.041746	333	0.117819
C1	G. sturtianum	456	0.133704	367	0.181429
E1	G. stocksii	361	0.064365	442	0.184588
AD2	G. barbadense	11729	7.999	10263	9.39301
AD3	G. tomentosum	13717	10.5914	10199	9.64079
AD4	G. mustelinum	11716	7.43637	8230	5.45114
AD5	G. darwinii	13517	9.28617	10131	8.67562
AD6	G. ekmanianum	14453	14.2601	9610	11.7024
AD7	G. stephensii	15318	16.1252	10267	14.1415

## Sheet: Table S10
Table S10 Summary of TRV-GWAS Results
Trait	Type	Start	End	Anno_pos	Gene_id	P_value	Supfam	Subclass
SI07an	ins	69892620	69892620	intergenic	GH_A01G1502	1.36677e-05	-	-
SI08ku	ins	69892620	69892620	intergenic	GH_A01G1502	1.24706e-05	-	-
FU08ku	del	87737588	87737928	intergenic	GH_A01G1624	1.16416e-05	Gypsy	Tekay
FM07nan	ins	102982482	102982482	intergenic	GH_A01G1750	8.43403e-06	Gypsy	Athila
FE09nan	del	31968715	31968808	intergenic	GH_A02G0993	1.36747e-05	Gypsy	Tekay
FE09nan	del	41364418	41364496	intergenic	GH_A02G1056	2.2386e-06	Gypsy	Tekay
FE09nan	del	63815454	63815520	intergenic	GH_A02G1282	6.36657e-06	Gypsy	-
FE09nan	ins	64761132	64761132	intergenic	GH_A02G1285	1.33013e-05	-	-
SI09ku	del	96038121	96038185	intergenic	GH_A02G1508	1.13096e-05	Gypsy	Tekay
FE09nan	ins	28025400	28025400	intergenic	GH_A03G0948	2.68305e-06	Gypsy	Tekay
FS07ku	ins	28025400	28025400	intergenic	GH_A03G0948	8.01372e-06	Gypsy	Tekay
FU07an	ins	101371747	101371747	downstream	GH_A05G3857	1.09714e-05	Copia	-
BN09ku	ins	109713828	109713828	exonic	GH_A05G4279	4.72044e-07	Copia	Ivana
BN09an	del	23361665	23361957	intergenic	GH_A06G0889	5.64857e-06	-	-
LP07ku	del	23361665	23361957	intergenic	GH_A06G0889	1.02713e-05	-	-
SI09an	del	23426503	23426741	intergenic	GH_A06G0889	2.85801e-06	Gypsy	-
SI09ku	del	30609012	30609097	intergenic	GH_A06G0972	1.23087e-05	Copia	-
LP09an	ins	114421453	114421453	intergenic	GH_A06G1703	3.8815e-06	Gypsy	-
BW09an	del	118515202	118515326	intergenic	GH_A06G1833	1.17364e-05	-	-
FU08nan	del	10383374	10383442	intergenic	GH_A07G0831	1.71352e-06	Gypsy	Ogre
FL08nan	ins	73106046	73106046	intergenic	GH_A07G1915	1.15444e-05	Gypsy	-
FM07nan	del	77659501	77659567	upstream	GH_A07G1944	1.06074e-05	Copia	-
SI07nan	del	90379035	90379094	intergenic	GH_A07G2211	1.74572e-06	-	-
FU09ku	del	95581071	95581661	intergenic	GH_A07G2546	5.70326e-07	-	-
FE08ku	ins	3778369	3778369	intergenic	GH_A09G0167	6.71787e-07	Copia	Tork
LP07an	ins	34394939	34394939	intergenic	GH_A09G0583	1.30935e-05	Gypsy	Tekay
LP09an	ins	34394939	34394939	intergenic	GH_A09G0583	8.36048e-06	Gypsy	Tekay
FU09ku	del	75345788	75345857	intronic	GH_A09G1845	7.8348e-06	Copia	Ale
FE09nan	del	71306292	71306408	intergenic	GH_A10G1397	1.13229e-05	Gypsy	Tekay
FL08an	ins	89139123	89139123	intergenic	GH_A10G1703	6.98656e-06	Gypsy	Tekay
FE07an	del	103766289	103766341	downstream	GH_A10G2036	5.7506e-06	Gypsy	CRM
SI07ku	del	11652458	11652535	intergenic	GH_A11G1171	6.5636e-06	-	-
SI08nan	del	11652458	11652535	intergenic	GH_A11G1171	3.14618e-06	-	-
SI09nan	del	11652458	11652535	intergenic	GH_A11G1171	1.05416e-05	-	-
SI07ku	del	17206148	17206381	intergenic	GH_A11G1539	5.0939e-07	Copia	-
SI08ku	del	17206148	17206381	intergenic	GH_A11G1539	1.38391e-06	Copia	-
SI08nan	del	17206148	17206381	intergenic	GH_A11G1539	7.84434e-07	Copia	-
SI09an	del	17206148	17206381	intergenic	GH_A11G1539	7.26786e-06	Copia	-
SI09ku	del	17206148	17206381	intergenic	GH_A11G1539	9.43592e-06	Copia	-
SI09nan	del	17206148	17206381	intergenic	GH_A11G1539	5.66801e-06	Copia	-
SI08an	ins	34249482	34249482	intergenic	GH_A11G2051	4.67934e-06	-	-
LP08an	del	30041651	30041714	intergenic	GH_A12G0805	1.24157e-05	Gypsy	-
FM09ku	del	6553804	6553882	intergenic	GH_A13G0503	9.20215e-06	Gypsy	Ogre
FL08nan	ins	16676931	16676931	intergenic	GH_D02G0918	7.7035e-06	Gypsy	Athila
FM07an	del	18931048	18931171	intergenic	GH_D02G0947	4.73372e-06	Gypsy	Tekay
SI07nan	ins	34595007	34595007	intergenic	GH_D02G1209	1.01847e-05	Copia	SIRE
BN07nan	ins	60251631	60251631	intergenic	GH_D02G1805	6.39582e-07	Gypsy	-
BN07nan	del	60266157	60266394	intronic	GH_D02G1806	9.52055e-06	-	-
FL09nan	del	15686999	15687056	intergenic	GH_D04G0806	3.10236e-06	Gypsy	Ogre
FS08nan	del	25901364	25901624	downstream	GH_D05G2753	5.62807e-06	Copia	-
FS09nan	del	18556789	18556844	intergenic	GH_D06G0953	9.7754e-06	Gypsy	-
FE07ku	ins	18726505	18726505	intergenic	GH_D06G0961	1.13196e-05	Copia	Ivana
BW07an	del	20214820	20214871	intergenic	GH_D06G1019	7.80503e-06	Copia	Ale
BW09an	del	20214820	20214871	intergenic	GH_D06G1019	5.3741e-06	Copia	Ale
BN07an	del	7083424	7083605	intergenic	GH_D07G0677	1.30508e-05	-	-
BW09ku	ins	47805912	47805912	intergenic	GH_D08G1468	1.32835e-05	Copia	Angela
LP07an	del	5162536	5162604	intergenic	GH_D09G0199	1.15603e-05	Gypsy	Ogre
LP07ku	del	5162536	5162604	intergenic	GH_D09G0199	6.12597e-06	Gypsy	Ogre
LP07nan	del	5162536	5162604	intergenic	GH_D09G0199	6.21351e-06	Gypsy	Ogre
LP08ku	del	5162536	5162604	intergenic	GH_D09G0199	4.70049e-06	Gypsy	Ogre
LP09an	del	5162536	5162604	intergenic	GH_D09G0199	8.75319e-06	Gypsy	Ogre
LP09nan	del	5162536	5162604	intergenic	GH_D09G0199	4.88541e-06	Gypsy	Ogre
SI09ku	del	34348179	34348416	intronic	GH_D09G0964	7.30713e-06	Gypsy	-
FL08an	del	46745322	46745383	intergenic	GH_D09G1964	1.03512e-05	Copia	-
FU07an	del	23083414	23083543	intergenic	GH_D10G1419	1.2128e-05	-	-
BN07nan	del	26581598	26581659	intergenic	GH_D10G1516	1.09691e-05	-	-
FS09nan	ins	5486483	5486483	intronic	GH_D11G0678	1.15792e-05	-	-
FU09nan	del	6100949	6101346	intergenic	GH_D11G0754	4.66846e-07	Gypsy	-
BW08nan	ins	25665677	25665677	intergenic	GH_D11G2107	5.10865e-06	-	-
FM08nan	del	35234456	35234531	intergenic	GH_D11G2335	1.17794e-05	Gypsy	-
FE07an	del	56916779	56916874	intergenic	GH_D11G2813	1.37242e-07	Copia	Tork
FE08an	del	56916779	56916874	intergenic	GH_D11G2813	8.20219e-08	Copia	Tork
FE09an	del	56916779	56916874	intergenic	GH_D11G2813	2.39436e-06	Copia	Tork
SI07an	del	40492920	40495933	intergenic	GH_D12G1306	4.78787e-06	Copia	-
SI07ku	del	40492920	40495933	intergenic	GH_D12G1306	3.54908e-07	Copia	-
SI07nan	del	40492920	40495933	intergenic	GH_D12G1306	8.74424e-07	Copia	-
SI08ku	del	40492920	40495933	intergenic	GH_D12G1306	1.61678e-06	Copia	-
SI08nan	del	40492920	40495933	intergenic	GH_D12G1306	3.34994e-07	Copia	-
SI09nan	del	40492920	40495933	intergenic	GH_D12G1306	7.2297e-07	Copia	-
FE07nan	del	4305281	4305533	intergenic	GH_D13G0402	5.55033e-06	-	-
LP08nan	del	8499311	8499561	downstream	GH_D13G0647	3.12987e-06	Gypsy	-
SI07an	del	8499311	8499561	downstream	GH_D13G0647	7.75824e-06	Gypsy	-
SI08ku	del	8499311	8499561	downstream	GH_D13G0647	5.9537e-07	Gypsy	-
FL08an	del	12715901	12715958	intergenic	GH_D13G0766	1.29735e-05	-	-
LP09ku	del	26737028	26737112	intergenic	GH_D13G1041	1.20839e-05	Gypsy	-
FE09an	del	32588094	32588217	intergenic	GH_D13G1094	6.28569e-06	-	-
LP07an	ins	60506864	60506864	intergenic	GH_D13G2242	8.78786e-07	Copia	-
LP07ku	ins	60506864	60506864	intergenic	GH_D13G2242	1.52043e-08	Copia	-
LP08an	ins	60506864	60506864	intergenic	GH_D13G2242	1.12049e-06	Copia	-
LP08ku	ins	60506864	60506864	intergenic	GH_D13G2242	2.39866e-06	Copia	-
LP09an	ins	60506864	60506864	intergenic	GH_D13G2242	5.61817e-06	Copia	-
LP09ku	ins	60506864	60506864	intergenic	GH_D13G2242	2.77619e-06	Copia	-
LP09nan	ins	60506864	60506864	intergenic	GH_D13G2242	4.79271e-06	Copia	-
LP07ku	ins	60623715	60623715	intergenic	GH_D13G2252	1.55165e-06	-	-
BN07an	ins	85164009	85164009	intergenic	GH_A06G1407	2.64373e-05	Gypsy	-
BN07an	del	42670642	42672350	intergenic	GH_A06G1130	3.42789e-05	-	-
BN07ku	del	76793665	76793860	intergenic	GH_A13G1292	5.95239e-05	-	-
BN07ku	del	12139629	12139699	intergenic	GH_A08G0755	7.90212e-05	-	-
BN07ku	del	94078731	94078806	intergenic	GH_A10G1783	9.74574e-05	Gypsy	Ogre
BN07nan	ins	60251631	60251631	intergenic	GH_D02G1805	6.39582e-07	Gypsy	-
BN07nan	del	60266157	60266394	intronic	GH_D02G1806	9.52055e-06	-	-
BN07nan	del	26581598	26581659	intergenic	GH_D10G1516	1.09691e-05	-	-
BN08an	del	122295309	122295363	intergenic	GH_A08G2546	3.35578e-05	Copia	-
BN08an	del	82766129	82766199	intergenic	GH_A12G1337	4.05157e-05	-	-
BN08an	del	15094127	15094178	intergenic	GH_D09G0482	4.11506e-05	Gypsy	Tekay
BN08ku	del	24384217	24384345	intergenic	GH_D04G0953	2.32276e-05	Gypsy	-
BN08ku	del	32694630	32694680	intergenic	GH_A05G2860	3.66421e-05	Gypsy	Tekay
BN08ku	del	93107584	93107640	intergenic	GH_A02G1491	3.79485e-05	Gypsy	Tekay
BN08nan	ins	15606560	15606560	intergenic	GH_D03G0667	3.87338e-05	Copia	-
BN08nan	del	59403811	59403888	intergenic	GH_D06G1946	4.26222e-05	-	-
BN08nan	ins	567529	567529	upstream	GH_D10G0066	8.68026e-05	Copia	-
BN09an	del	23361665	23361957	intergenic	GH_A06G0889	5.64857e-06	-	-
BN09an	ins	36912919	36912919	intronic	GH_D04G1141	5.7234e-05	-	-
BN09an	del	101202151	101202204	intergenic	GH_A02G1634	9.74661e-05	Gypsy	Reina
BN09ku	ins	109713828	109713828	exonic	GH_A05G4279	4.72044e-07	Copia	Ivana
BN09ku	del	108217885	108218017	intergenic	GH_A10G2242	2.57714e-05	Gypsy	-
BN09ku	del	23293858	23294157	intergenic	GH_D06G1121	4.37821e-05	Copia	-
BN09nan	ins	60251631	60251631	intergenic	GH_D02G1805	2.80209e-05	Gypsy	-
BN09nan	ins	3595605	3595605	downstream	GH_D11G0459	2.84685e-05	-	-
BN09nan	del	23402977	23404207	intergenic	GH_D10G1430	4.07891e-05	-	-
BW07an	del	20214820	20214871	intergenic	GH_D06G1019	7.80503e-06	Copia	Ale
BW07an	del	58389542	58389660	downstream	GH_D01G2085	4.58049e-05	-	-
BW07an	del	45577954	45578025	intergenic	GH_D06G1496	6.72277e-05	-	-
BW07ku	del	2607422	2607963	intergenic	GH_D12G0209	7.58875e-05	Copia	Tork
BW07ku	del	94084050	94086702	intergenic	GH_A12G1852	9.33897e-05	Copia	-
BW07nan	del	44564252	44564416	intergenic	GH_A05G3165	3.73306e-05	-	-
BW07nan	ins	101669081	101669081	intergenic	GH_A02G1643	4.49835e-05	Gypsy	-
BW07nan	ins	21359723	21359723	intergenic	GH_D08G0971	7.07496e-05	Gypsy	-
BW08an	del	79172230	79175896	intergenic	GH_A06G1365	2.01495e-05	Gypsy	-
BW08an	del	50388426	50388480	intergenic	GH_D01G1780	3.90632e-05	-	-
BW08an	del	17649232	17649304	intergenic	GH_D03G0683	8.14347e-05	Gypsy	-
BW08ku	del	52445469	52445521	intergenic	GH_D10G1960	4.11143e-05	-	-
BW08ku	del	49972799	49972855	intergenic	GH_D04G1540	6.8809e-05	Gypsy	-
BW08ku	ins	88930556	88930556	intergenic	GH_A13G1460	7.6328e-05	Gypsy	Tekay
BW08nan	ins	25665677	25665677	intergenic	GH_D11G2107	5.10865e-06	-	-
BW08nan	ins	11562660	11562660	intergenic	GH_D04G0681	2.83727e-05	-	-
BW08nan	ins	15628363	15628363	intergenic	GH_D11G1614	5.41505e-05	-	-
BW09an	del	20214820	20214871	intergenic	GH_D06G1019	5.3741e-06	Copia	Ale
BW09an	del	118515202	118515326	intergenic	GH_A06G1833	1.17364e-05	-	-
BW09an	ins	48765321	48765321	intergenic	GH_A11G2152	3.12114e-05	Copia	-
BW09ku	ins	47805912	47805912	intergenic	GH_D08G1468	1.32835e-05	Copia	Angela
BW09ku	ins	34249482	34249482	intergenic	GH_A11G2051	4.5208e-05	-	-
BW09ku	del	12418853	12419392	intergenic	GH_D10G1031	5.63148e-05	Gypsy	-
BW09nan	ins	101669081	101669081	intergenic	GH_A02G1643	3.13731e-05	Gypsy	-
BW09nan	del	57754460	57754541	intergenic	GH_A09G0860	5.00605e-05	Copia	-
BW09nan	ins	11562660	11562660	intergenic	GH_D04G0681	5.62629e-05	-	-
FE07an	del	56916779	56916874	intergenic	GH_D11G2813	1.37242e-07	Copia	Tork
FE07an	del	103766289	103766341	downstream	GH_A10G2036	5.7506e-06	Gypsy	CRM
FE07an	del	26942110	26942194	intergenic	GH_D10G1523	1.78799e-05	-	-
FE07ku	ins	18726505	18726505	intergenic	GH_D06G0961	1.13196e-05	Copia	Ivana
FE07ku	ins	51447703	51447703	intergenic	GH_A02G1191	1.7501e-05	Gypsy	Athila
FE07ku	ins	51015903	51015903	intergenic	GH_A02G1190	2.27557e-05	Gypsy	Tekay
FE07nan	del	4305281	4305533	intergenic	GH_D13G0402	5.55033e-06	-	-
FE07nan	ins	65515733	65515733	intergenic	GH_A03G1191	2.35894e-05	-	-
FE07nan	del	25732121	25734456	intergenic	GH_A09G0533	4.89398e-05	Gypsy	-
FE08an	del	56916779	56916874	intergenic	GH_D11G2813	8.20219e-08	Copia	Tork
FE08an	del	26942110	26942194	intergenic	GH_D10G1523	1.4643e-05	-	-
FE08an	del	7418986	7419055	intergenic	GH_A05G0822	2.86147e-05	Gypsy	-
FE08ku	ins	3778369	3778369	intergenic	GH_A09G0167	6.71787e-07	Copia	Tork
FE08ku	del	22669205	22669285	intergenic	GH_D09G0559	2.62715e-05	-	-
FE08ku	ins	31779143	31779143	downstream	GH_D04G1016	7.85627e-05	-	-
FE08nan	del	22106426	22106494	intergenic	GH_D10G1383	3.15346e-05	Gypsy	Ogre
FE08nan	del	10767553	10767621	intronic	GH_D07G0938	3.26857e-05	-	-
FE08nan	del	24813759	24813830	intergenic	GH_D06G1153	3.8521e-05	-	-
FE09an	del	56916779	56916874	intergenic	GH_D11G2813	2.39436e-06	Copia	Tork
FE09an	del	32588094	32588217	intergenic	GH_D13G1094	6.28569e-06	-	-
FE09an	del	15230471	15231568	intergenic	GH_A06G0702	2.47833e-05	Copia	-
FE09ku	ins	19990478	19990478	intergenic	GH_A10G1001	1.72672e-05	-	-
FE09ku	del	32347281	32347346	downstream	GH_D04G1033	2.42173e-05	-	-
FE09ku	del	21995488	21995561	intergenic	GH_D13G0971	6.46476e-05	Copia	-
FE09nan	del	41364418	41364496	intergenic	GH_A02G1056	2.2386e-06	Gypsy	Tekay
FE09nan	ins	28025400	28025400	intergenic	GH_A03G0948	2.68305e-06	Gypsy	Tekay
FL07an	del	56916779	56916874	intergenic	GH_D11G2813	1.94149e-05	Copia	Tork
FL07an	del	59544111	59544170	intergenic	GH_D08G2001	2.31783e-05	Gypsy	Athila
FL07an	ins	54180854	54180854	upstream	GH_D08G1730	3.80185e-05	-	-
FL07ku	ins	8723764	8723764	intergenic	GH_D13G0654	3.21504e-05	-	-
FL07ku	del	4353672	4353741	intergenic	GH_D03G0383	3.30699e-05	Gypsy	Ogre
FL07ku	del	46745322	46745383	intergenic	GH_D09G1964	4.7988e-05	Copia	-
FL07nan	del	23157162	23157230	intergenic	GH_A10G1080	1.94703e-05	Gypsy	Tekay
FL07nan	ins	40532361	40532361	intergenic	GH_D12G1308	4.45318e-05	Copia	-
FL07nan	ins	89139123	89139123	intergenic	GH_A10G1703	4.60138e-05	Gypsy	Tekay
FL08an	ins	89139123	89139123	intergenic	GH_A10G1703	6.98656e-06	Gypsy	Tekay
FL08an	del	46745322	46745383	intergenic	GH_D09G1964	1.03512e-05	Copia	-
FL08an	del	12715901	12715958	intergenic	GH_D13G0766	1.29735e-05	-	-
FL08ku	del	38119694	38119985	intergenic	GH_D13G1212	3.24741e-05	-	-
FL08ku	ins	49478471	49478471	intergenic	GH_D13G1544	6.51747e-05	Gypsy	-
FL08ku	ins	114153947	114153947	intergenic	GH_A08G1977	7.80783e-05	-	-
FL08nan	ins	16676931	16676931	intergenic	GH_D02G0918	7.7035e-06	Gypsy	Athila
FL08nan	ins	73106046	73106046	intergenic	GH_A07G1915	1.15444e-05	Gypsy	-
FL08nan	ins	18799663	18799663	intergenic	GH_D01G1202	9.82715e-05	-	-
FL09an	del	12715901	12715958	intergenic	GH_D13G0766	2.0195e-05	-	-
FL09an	del	56916779	56916874	intergenic	GH_D11G2813	2.68344e-05	Copia	Tork
FL09an	del	37320279	37320333	intergenic	GH_D10G1664	3.67148e-05	Gypsy	Tekay
FL09ku	del	32029161	32029266	downstream	GH_D07G1757	2.18347e-05	Copia	Ale
FL09ku	del	38119694	38119985	intergenic	GH_D13G1212	2.77957e-05	-	-
FL09ku	ins	91717354	91717354	intergenic	GH_A13G1547	5.03261e-05	-	-
FL09nan	del	15686999	15687056	intergenic	GH_D04G0806	3.10236e-06	Gypsy	Ogre
FL09nan	ins	65781386	65781386	intergenic	GH_D08G2493	1.88873e-05	-	-
FL09nan	del	54431684	54431784	intergenic	GH_D11G2708	2.45733e-05	-	-
FM07an	del	18931048	18931171	intergenic	GH_D02G0947	4.73372e-06	Gypsy	Tekay
FM07an	ins	86385582	86385582	exonic	GH_A12G1539	1.48956e-05	Copia	Ale
FM07an	ins	52005117	52005117	intergenic	GH_D01G1817	1.70373e-05	Copia	Tork
FM07ku	del	31935587	31935653	intergenic	GH_D03G0893	1.55658e-05	Gypsy	-
FM07ku	del	44966573	44966645	intergenic	GH_D06G1479	2.14964e-05	-	-
FM07ku	del	107125509	107125563	intergenic	GH_A03G1970	5.49987e-05	Copia	Tork
FM07nan	ins	102982482	102982482	intergenic	GH_A01G1750	8.43403e-06	Gypsy	Athila
FM07nan	del	77659501	77659567	upstream	GH_A07G1944	1.06074e-05	Copia	-
FM07nan	del	37557496	37557655	intergenic	GH_D01G1547	1.56683e-05	Gypsy	CRM
FM08an	ins	16027241	16027241	upstream	GH_A11G1453	1.8538e-05	-	-
FM08an	del	50032486	50032562	intergenic	GH_D07G2069	2.89752e-05	Gypsy	-
FM08an	del	28561917	28561967	intergenic	GH_D01G1424	3.25673e-05	-	-
FM08ku	del	14152721	14152775	intergenic	GH_D07G1130	3.76424e-05	Copia	Tork
FM08ku	ins	49903902	49903902	intergenic	GH_A01G1365	7.41614e-05	Gypsy	Athila
FM08ku	del	7132458	7132538	intergenic	GH_D03G0505	7.81381e-05	-	-
FM08nan	del	35234456	35234531	intergenic	GH_D11G2335	1.17794e-05	Gypsy	-
FM08nan	ins	46474805	46474805	intergenic	GH_A06G1143	1.45158e-05	Copia	-
FM08nan	del	21779477	21779540	intergenic	GH_D13G0967	4.12224e-05	Gypsy	-
FM09an	ins	37348497	37348497	intergenic	GH_D06G1356	4.61226e-05	Gypsy	-
FM09an	del	33805687	33805933	intergenic	GH_D12G1052	5.89048e-05	Gypsy	-
FM09an	ins	24366944	24366944	intergenic	GH_D12G0876	6.7323e-05	Gypsy	Tekay
FM09ku	del	6553804	6553882	intergenic	GH_A13G0503	9.20215e-06	Gypsy	Ogre
FM09ku	ins	66229454	66229454	intergenic	GH_A12G1041	3.84753e-05	Copia	-
FM09ku	del	18048190	18048240	intergenic	GH_D04G0876	3.89478e-05	Copia	-
FM09nan3	del	35092517	35092593	exonic	GH_D03G0990	2.78538e-05	-	-
FM09nan3	del	39779701	39779767	intergenic	GH_D11G2401	6.46634e-05	Gypsy	-
FM09nan3	del	63840309	63840698	intergenic	GH_A12G1019	6.75983e-05	-	-
FS07an	del	43391776	43392129	intergenic	GH_A11G2104	2.9927e-05	Gypsy	Tekay
FS07an	del	1299278	1299349	upstream; downstream	GH_D12G0107	4.462e-05	-	-
FS07an	del	25357886	25357993	intergenic	GH_D12G0895	6.25913e-05	-	-
FS07ku	ins	28025400	28025400	intergenic	GH_A03G0948	8.01372e-06	Gypsy	Tekay
FS07ku	del	105499379	105501960	intergenic	GH_A13G2168	1.56543e-05	Copia	-
FS07ku	del	4353672	4353741	intergenic	GH_D03G0383	1.71623e-05	Gypsy	Ogre
FS07nan	ins	12170148	12170148	intergenic	GH_A08G0756	5.56352e-05	Gypsy	Ogre
FS07nan	ins	65802081	65802081	upstream	GH_D08G2495	7.25754e-05	-	-
FS07nan	del	35808526	35808577	intergenic	GH_A13G0941	8.54213e-05	Gypsy	-
FS08an	ins	89139123	89139123	intergenic	GH_A10G1703	2.86672e-05	Gypsy	Tekay
FS08an	del	26069578	26069648	intergenic	GH_D06G1193	3.84867e-05	Copia	-
FS08an	del	56916779	56916874	intergenic	GH_D11G2813	7.9088e-05	Copia	Tork
FS08ku	ins	13757078	13757078	intergenic	GH_A13G0664	1.67546e-05	Gypsy	-
FS08ku	del	4353672	4353741	intergenic	GH_D03G0383	3.49396e-05	Gypsy	Ogre
FS08ku	del	34815544	34815618	intergenic	GH_A01G1256	5.97108e-05	Copia	-
FS08nan	del	25901364	25901624	downstream	GH_D05G2753	5.62807e-06	-	-
FS08nan	del	18556789	18556844	intergenic	GH_D06G0953	3.6728e-05	Gypsy	-
FS08nan	ins	7394281	7394281	upstream; downstream	GH_D06G0523	5.9385e-05	-	-
FS09an	ins	63995690	63995690	intergenic	GH_A10G1319	3.33439e-05	Copia	-
FS09an	del	56916779	56916874	intergenic	GH_D11G2813	6.67551e-05	Copia	Tork
FS09an	del	26069578	26069648	intergenic	GH_D06G1193	7.44749e-05	Copia	-
FS09ku	del	43391776	43392129	intergenic	GH_A11G2104	1.70717e-05	Gypsy	Tekay
FS09ku	ins	29112988	29112988	intergenic	GH_D03G0854	2.03105e-05	-	-
FS09ku	ins	72709948	72709948	intergenic	GH_A12G1080	2.59041e-05	-	-
FS09nan	del	18556789	18556844	intergenic	GH_D06G0953	9.7754e-06	Gypsy	-
FS09nan	ins	5486483	5486483	intronic	GH_D11G0678	1.15792e-05	-	-
FS09nan	del	38007562	38007648	intergenic	GH_D06G1367	2.91943e-05	-	-
FU07an	ins	101371747	101371747	downstream	GH_A05G3857	1.09714e-05	Copia	-
FU07an	del	23083414	23083543	intergenic	GH_D10G1419	1.2128e-05	-	-
FU07an	del	103766289	103766341	downstream	GH_A10G2036	2.0189e-05	Gypsy	CRM
FU07ku	ins	19990478	19990478	intergenic	GH_A10G1001	1.87978e-05	-	-
FU07ku	del	26942110	26942194	intergenic	GH_D10G1523	2.98802e-05	-	-
FU07ku	del	16742406	16742546	intergenic	GH_D06G0906	4.30086e-05	-	-
FU07nan	del	86817719	86817770	intronic	GH_A04G1674	4.00541e-05	-	-
FU07nan	ins	29275222	29275222	intergenic	GH_D12G0968	4.18408e-05	Copia	-
FU07nan	del	49560808	49560860	intergenic	GH_D03G1619	5.38317e-05	Gypsy	Tekay
FU08an	del	114062869	114062956	intergenic	GH_A06G1691	3.0109e-05	-	-
FU08an	del	8551347	8551411	intergenic	GH_D06G0584	4.37985e-05	Copia	-
FU08an	del	56418229	56418279	intergenic	GH_A03G1138	8.7791e-05	Gypsy	-
FU08ku	del	87737588	87737928	intergenic	GH_A01G1624	1.16416e-05	Gypsy	Tekay
FU08ku	del	4353672	4353741	intergenic	GH_D03G0383	4.11642e-05	Gypsy	Ogre
FU08ku	del	49807590	49810893	intergenic	GH_D02G1527	5.29176e-05	Gypsy	-
FU08nan	del	10383374	10383442	intergenic	GH_A07G0831	1.71352e-06	Gypsy	Ogre
FU08nan	del	45566807	45567012	intergenic	GH_A01G1330	2.0135e-05	Gypsy	Tekay
FU08nan	del	37472756	37472987	intergenic	GH_D05G3243	5.56309e-05	-	-
FU09an	ins	34753257	34753257	intergenic	GH_D10G1649	1.74641e-05	-	-
FU09an	del	60578931	60579045	intergenic	GH_D10G2355	2.13683e-05	-	-
FU09an	del	70429128	70429191	exonic	GH_A10G1381	3.45823e-05	-	-
FU09ku	del	95581071	95581661	intergenic	GH_A07G2546	5.70326e-07	-	-
FU09ku	del	75345788	75345857	intronic	GH_A09G1845	7.8348e-06	Copia	Ale
FU09ku	del	75652918	75653018	intergenic	GH_A12G1096	5.22378e-05	Copia	-
FU09nan	del	6100949	6101346	intergenic	GH_D11G0754	4.66846e-07	Gypsy	-
FU09nan	del	29452930	29452993	intergenic	GH_D11G2222	6.25624e-05	-	-
FU09nan	del	38954736	38956814	intergenic	GH_D03G1119	7.69817e-05	Gypsy	-
LP07an	ins	60506864	60506864	intergenic	GH_D13G2242	8.78786e-07	Copia	-
LP07an	del	5162536	5162604	intergenic	GH_D09G0199	1.15603e-05	Gypsy	Ogre
LP07an	ins	34394939	34394939	intergenic	GH_A09G0583	1.30935e-05	Gypsy	Tekay
LP07ku	ins	60506864	60506864	intergenic	GH_D13G2242	1.52043e-08	Copia	-
LP07ku	ins	60623715	60623715	intergenic	GH_D13G2252	1.55165e-06	-	-
LP07ku	del	5162536	5162604	intergenic	GH_D09G0199	6.12597e-06	Gypsy	Ogre
LP07nan	del	5162536	5162604	intergenic	GH_D09G0199	6.21351e-06	Gypsy	Ogre
LP07nan	del	26737028	26737112	intergenic	GH_D13G1041	1.49159e-05	Gypsy	-
LP07nan	del	25885061	25885179	intergenic	GH_D13G1034	2.28535e-05	Gypsy	Tekay
LP08an	ins	60506864	60506864	intergenic	GH_D13G2242	1.12049e-06	Copia	-
LP08an	del	30041651	30041714	intergenic	GH_A12G0805	1.24157e-05	Gypsy	-
LP08an	del	3689172	3689428	intronic	GH_D02G0281	1.73743e-05	-	-
LP08ku	ins	60506864	60506864	intergenic	GH_D13G2242	2.39866e-06	Copia	-
LP08ku	del	5162536	5162604	intergenic	GH_D09G0199	4.70049e-06	Gypsy	Ogre
LP08ku	del	8499311	8499561	downstream	GH_D13G0647	1.49498e-05	Gypsy	-
LP08nan	del	8499311	8499561	downstream	GH_D13G0647	3.12987e-06	Gypsy	-
LP08nan	del	16500139	16500199	intergenic	GH_A01G0943	1.66638e-05	-	-
LP08nan	del	30041651	30041714	intergenic	GH_A12G0805	2.14611e-05	Gypsy	-
LP09an	ins	114421453	114421453	intergenic	GH_A06G1703	3.8815e-06	Gypsy	-
LP09an	ins	60506864	60506864	intergenic	GH_D13G2242	5.61817e-06	Copia	-
LP09an	ins	34394939	34394939	intergenic	GH_A09G0583	8.36048e-06	Gypsy	Tekay
LP09ku	ins	60506864	60506864	intergenic	GH_D13G2242	2.77619e-06	Copia	-
LP09ku	del	26737028	26737112	intergenic	GH_D13G1041	1.20839e-05	Gypsy	-
LP09ku	del	4991610	4991716	intronic	GH_A11G0566	1.7844e-05	-	-
LP09nan	ins	60506864	60506864	intergenic	GH_D13G2242	4.79271e-06	Copia	-
LP09nan	del	5162536	5162604	intergenic	GH_D09G0199	4.88541e-06	Gypsy	Ogre
LP09nan	del	19284645	19285466	intergenic	GH_D05G2219	2.51142e-05	Copia	-
SI07an	del	40492920	40495933	intergenic	GH_D12G1306	4.78787e-06	Copia	-
SI07an	del	8499311	8499561	downstream	GH_D13G0647	7.75824e-06	Gypsy	-
SI07an	ins	69892620	69892620	intergenic	GH_A01G1502	1.36677e-05	-	-
SI07ku	del	40492920	40495933	intergenic	GH_D12G1306	3.54908e-07	Copia	-
SI07ku	del	17206148	17206381	intergenic	GH_A11G1539	5.0939e-07	Copia	-
SI07ku	del	11652458	11652535	intergenic	GH_A11G1171	6.5636e-06	-	-
SI07nan	del	40492920	40495933	intergenic	GH_D12G1306	8.74424e-07	Copia	-
SI07nan	del	90379035	90379094	intergenic	GH_A07G2211	1.74572e-06	-	-
SI07nan	ins	34595007	34595007	intergenic	GH_D02G1209	1.01847e-05	Copia	SIRE
SI08an	ins	34249482	34249482	intergenic	GH_A11G2051	4.67934e-06	-	-
SI08an	ins	71946483	71946483	upstream	GH_A09G1549	3.66289e-05	Gypsy	-
SI08an	ins	69892620	69892620	intergenic	GH_A01G1502	7.62844e-05	-	-
SI08ku	del	8499311	8499561	downstream	GH_D13G0647	5.9537e-07	Gypsy	-
SI08ku	del	17206148	17206381	intergenic	GH_A11G1539	1.38391e-06	Copia	-
SI08ku	del	40492920	40495933	intergenic	GH_D12G1306	1.61678e-06	Copia	-
SI08nan	del	40492920	40495933	intergenic	GH_D12G1306	3.34994e-07	Copia	-
SI08nan	del	17206148	17206381	intergenic	GH_A11G1539	7.84434e-07	Copia	-
SI08nan	del	11652458	11652535	intergenic	GH_A11G1171	3.14618e-06	-	-
SI09an	del	23426503	23426741	intergenic	GH_A06G0889	2.85801e-06	Gypsy	-
SI09an	del	17206148	17206381	intergenic	GH_A11G1539	7.26786e-06	Copia	-
SI09an	ins	29508234	29508234	intergenic	GH_D05G2950	1.79017e-05	Gypsy	Tekay
SI09ku	del	34348179	34348416	intronic	GH_D09G0964	7.30713e-06	Gypsy	-
SI09ku	del	17206148	17206381	intergenic	GH_A11G1539	9.43592e-06	Copia	-
SI09ku	del	96038121	96038185	intergenic	GH_A02G1508	1.13096e-05	Gypsy	Tekay
SI09nan	del	40492920	40495933	intergenic	GH_D12G1306	7.2297e-07	Copia	-
SI09nan	del	17206148	17206381	intergenic	GH_A11G1539	5.66801e-06	Copia	-
SI09nan	del	11652458	11652535	intergenic	GH_A11G1171	1.05416e-05	-	-
VW	del	23134606	23135448	upstream	GH_D05G2520	8.88e-06	Copia	-

[truncated: 2 more sheets: Table S11, Table S12]
